# Supplementary material for: Comparative Genomic Analyses of Virulence and Antimicrobial Resistance in Citrobacter werkmanii, an Emerging Opportunistic Pathogen
Source: Microorganisms. 2023 Aug 19;11(8):2114. doi: 10.3390/microorganisms11082114 (PMC10457828; doi:10.3390/microorganisms11082114)
Supplement: Supplementary file 1 [file microorganisms-11-02114-s001.zip]

Archive with 1 entries (1 files):
- microorganisms-2531567-supplementary.pdf
